# Supplementary material for: Plastome phylogenomics and historical biogeography of aquatic plant genus Hydrocharis (Hydrocharitaceae)
Source: BMC Plant Biol. 2022 Mar 8;22:106. doi: 10.1186/s12870-022-03483-2 (PMC8903008; doi:10.1186/s12870-022-03483-2)
Supplement: Supplementary file 4 — Additional file 4: Table S1. Distribution of SSRs in plastomes of Hydrocharis species and Limnobium laevigatum. [file 12870_2022_3483_MOESM4_ESM.xls]

## Sheet: Sheet1
Table S1. SSR distributions in plastomes of Hydrocharis species and Limnobium laevigatum
	Repeats	3	4	5	6	7	8	9	10	11	12	13	14	15	16	17	18	19	20	21	total
Hydrocharis dubia (69 SSRs)	A/T	-	-	-	-	-	-	-	9	7		1			1			1		1	20
	AG/CT	-	-	11																	11
	AT/AT	-	-	6	4	3	2		1												16
	AAG/CTT	-	4																		4
	AAT/ATT	-	2																		2
	ACT/AGT	-	1																		1
	ATC/ATG	-	1																		1
	AAAG/CTTT	1																			1
	AAAT/ATTT	6																			6
	AATC/ATTG	1																			1
	AATT/AATT	1																			1
	AAAGGT/ACCTTT	2																			2
	AACGAT/ATCGTT					1															1
	AACTTG/AAGTTC		2																		2
	Repeats	3	4	5	6	7	8	9	10	11	12	13	total
Hydrocharis chevalieri (65 SSRs)	A/T	-	-	-	-	-	-	-	5	6	1	1	13
	AG/CT	-	-	5									5
	AT/AT	-	-	14	5								19
	AAG/CTT	-	10										10
	AAAT/ATTT	6											6
	AATC/ATTG	1											1
	AATAT/ATATT	1											1
	ACTCT/AGAGT		2										2
	AAATCG/ATTTCG	2											2
	AGGATG/ATCCTC	6											6
	Repeats	3	4	5	6	7	8	9	10	11	12	13	14	15	16	total
Hydrocharis morsus-ranae (64 SSRs)	A/T	-	-	-	-	-	-	-	11	2					1	14
	AG/CT	-	-	9												9
	AT/AT	-	-	8	4	3	4	1								20
	AAG/CTT	-	3	2												5
	AAT/ATT	-	2													2
	ACT/AGT	-	1													1
	AAAT/ATTT	6														6
	AACT/AGTT	1														1
	AATC/ATTG	1														1
	AATT/AATT	1														1
	AAAGGT/ACCTTT	1														1
	AACGAT/ATCGTT			1												1
	AAGGTC/ACCTTG		1													1
	AAGGTG/ACCTTC		1													1
	Repeats	3	4	5	6	7	8	9	10	11	12	13	14	15	16	17	18	19	20	21	total
Limnobium laevigatum (85 SSRs)	A/T	-	-	-	-	-	-	-	20	11	2	1								1	35
	AG/CT	-	-	8																	8
	AT/AT	-	-	13	9	2	1														25
	AAG/CTT	-	2	1																	3
	AAT/ATT	-	1																		1
	AGG/CCT	-	1																		1
	AAAT/ATTT	5																			5
	AACC/GGTT	1																			1
	AACT/AGTT	1																			1
	AATC/ATTG	1																			1
	AACGAT/ATCGTT	1																			1
	AAGGTC/ACCTTG		2																		2
	ACATAT/ATATGT	1																			1
